# Supplementary material for: Influence of Baseline Kidney Function on Patient and Kidney Outcomes in Patients with COVID-19: A Multi-National Observational Study
Source: J Clin Med. 2025 Feb 12;14(4):1212. doi: 10.3390/jcm14041212 (PMC11856477; doi:10.3390/jcm14041212)
Supplement: Supplementary file 1 [file jcm-14-01212-s001.zip]

Archive with 2 entries (2 files):
- Supplement material 2_eCRF.pdf
- Supplement tables1.pdf
